# Supplementary material for: Serum IGF1 and linear growth in children with congenital leptin deficiency before and after leptin substitution
Source: Int J Obes (Lond). 2021 May 17;45(7):1448–56. doi: 10.1038/s41366-021-00809-2 (PMC8236407; doi:10.1038/s41366-021-00809-2)
Supplement: Supplementary file 1 — Supplementary Table 1 [file 41366_2021_809_MOESM1_ESM.xlsx]

## Sheet: Tabelle1
Table 2. Laboratory parameters (glucose, C-peptide, insulin, FSH, LH, testosteron, estradiol, TSH, total and free T4, total and free T3) at the initiation (T0) and 12 months after (T12) leptin substitution in 8 patients with congenital leptin deficiency
	Sex	Age (y)	Glucose (mg/dl)			C-peptid (µg/l)			Insulin (mU/l)			FSH (IU/l)			LH (IU/l)			Testosterone (µg/l)			Estradiol (ng/l)			TSH (mIU/l)			Total T4 (nmol/l)			Free T4 (pmol/l)			Total T3 (nmol/l)			Free T3 (pmol/l)
		T0	T0	T12	∆T0-12	T0	T12	∆T0-12	T0	T12	∆T0-12	T0	T12	∆T0-12	T0	T12	∆T0-12	T0	T12	∆T0-12	T0	T12	∆T0-12	T0	T12	∆T0-12	T0	T12	∆T0-12	T0	T12	∆T0-12	T0	T12	∆T0-12	T0	T12	∆T0-12
ID_1	M	0.9	92	87	-5	1.9	2	0.1	7.2	4.1	-3.1	1.54	1.55	0.01	0	0.52	0.52	<0.025	<0.025	0	<5.0	<5.0	0	2.12	2.12	0	n.a.	n.a.	n.a.	14.5	14.5	0	n.a.	n.a.	n.a.	6.55	6.55	0
ID_2	M	1.5	97	92	-5	1.8	1.3	-0.5	7.4	5.9	-1.5	1.86	1.08	-0.78	0.22	0.14	-0.08	<0.025	<0.025	0	<5.0	<5.0	0	2.67	2.8	0.13	168.7	124.2	-44.5	23.3	17.9	-5.4	4.12	3.34	-0.78	10.38	7.76	-2.62
ID_3	M	3	n.a.	93	n.a.	3.7	1.4	-2.3	19.2	5.3	-13.9	0.79	0.9	0.11	<0.1	<0.1	0	<0.025	<0.025	0	<5.0	<5.0	0	5.01	2.67	-2.34	203.4	142.7	-60.7	26.6	21.2	-5.4	2.92	2.92	0	7.34	7.94	0.6
ID_4	M	6.3	76	82	6	3	1.6	-1.4	19.8	7.7	-12.1	0.62	0.57	-0.05	<0.1	<0.1	0	<0.025	<0.025	0	<5.0	<5.0	0	4.52	4.24	-0.28	92.3	104.8	12.5	13.6	17.5	3.9	2.19	2.5	0.31	6.35	6.79	0.44
ID_5	F	10.8	86	80	-6	n.a.	2.2	n.a.	12	11.3	-0.7	0.19	6.05	5.86	<0.1	2.16	2.16	0.095	0.061	-0.034	<5.0	<5.0	0	0.545	1.03	0.485	165.5	146.7	-18.8	22.2	20.8	-1.4	2.73	2.6	-0.13	6.11	5.85	-0.26
ID_6	M	11.9	82	82	0	n.a.	4.2	n.a.	20.2	29.2	9	0.37	6.14	5.77	<0.1	2.65	2.65	<0.025	2.34	2.34	<5.0	<5.0	0	1	2.03	1.03	144.5	109.9	-34.6	17.6	16.8	-0.8	2.67	3.01	0.34	5.84	7.31	1.47
ID_7	M	14.7	87	82	-5	5.8	2.7	-3.1	49.2	12.1	-37.1	4.5	6.08	1.58	3.52	5.17	1.65	0.342	4.77	4.428	5.8	24.8	19	1.39	0.919	-0.471	71.3	64.1	-7.2	12.3	12.6	0.3	2.2	1.73	-0.47	5.46	4.98	-0.48
ID_8	F	14.8	n.a.	96	n.a.	5.4	4.1	-1.3	36.8	26.7	-10.1	0.23	4.47	4.24	<0.1	3.93	3.93	n.a.	n.a.	n.a.	15	24.1	9.1	1.7	1.25	-0.45	83.9	79	-4.9	11.8	12	0.2	2.03	1.89	-0.14	5.16	5.14	-0.02
Mean ± SD			86.7 ± 7.4	86.8 ± 6.2	-2.5 ± 4.7	3.6 ± 1.7	2.4 ± 1.2	-1.4 ± 1.2	21.5 ± 14.7	12.8 ± 9.8	-8.7 ± 13.7	1.26 ± 1.44	3.36 ± 2.56	2.09 ± 2.77	1.25 ± 1.97	2.43 ± 1.94	1.35 ± 1.49	0.22 ± 0.17	2.39 ± 2.35	0.96 ± 1.76	10.4 ± 6.5	24.5 ± 0.5	3.5 ± 7.0	2.37 ± 1.62	2.13 ± 1.11	-0.24 ± 0.99	132.8 ± 50.5	110.2 ± 30.9	-22.6 ± 25.4	17.7 ± 5.6	16.7 ± 3.4	-1.1 ± 3.1	2.69 ± 0.71	2.57 ± 0.59	-0.12 ± 0.40	6.65 ± 1.65	6.54 ± 1.13	-0.11 ± 1.18
p-value					0.43			0.02			0.14			0.12			0.08			0.21			0.21			0.5			0.13			0.68			0.9			0.36
Abbreviations: n.a., data not available; FSH, follicle stimulating hormone; LH, luteinizing hormone; TSH, thyroid stimulating hormone; T4, thyroxine; T3, triiodothyronine; SD, standard deviation
																	x
